# Supplementary material for: Smad8 Is Increased in Duchenne Muscular Dystrophy and Suppresses miR-1, miR-133a, and miR-133b
Source: Int J Mol Sci. 2022 Jul 7;23(14):7515. doi: 10.3390/ijms23147515 (PMC9323105; doi:10.3390/ijms23147515)
Supplement: Supplementary file 1 [file ijms-23-07515-s001.zip]

Archive with 1 entries (1 files):
- ijms-1664076-supplementary.pdf
